# Supplementary material for: Implementation of a clinical decision support tool to improve the adequate prescription of low-molecular-weight heparins in non-surgical patients
Source: PLoS One. 2026 Jun 8;21(6):e0350017. doi: 10.1371/journal.pone.0350017 (PMC13245740; doi:10.1371/journal.pone.0350017)
Supplement: S1 Dataset — (XLSX) [file pone.0350017.s001.xlsx]

## Sheet: pre-intervention
Number	Time point	Age (years)	Weight (kg)	PPS	LMWH
1	1	77	79	6	no
2	1	67	76	4	no
3	1	83	88	9	yes
4	1	90	62	5	yes
5	1	72	63	5	yes
6	1	90	62	5	yes
7	1	72	63	5	yes
8	1	63	80	4	no
9	1	79	85	5	yes
10	1	72	56	5	no
11	1	76	64	4	yes
12	1	72	71	5	yes
13	1	70	100	6	yes
14	1	77	81	4	yes
15	1	76	111	5	yes
16	1	75	84	4	yes
17	1	76	80	4	yes
18	1	75	70	4	no
19	1	81	76	4	yes
20	1	64	68	4	yes
21	1	68	104	4	no
22	1	65	90	4	no
23	1	63	101	5	no
24	1	59	86	5	no
25	1	67	54	4	yes
26	1	80	56	5	yes
27	1	75	49	6	yes
28	1	45	37	5	no
29	1	92	70	5	no			0.275
30	1	97	89	5	yes			0.725
31	1	51	79	4	yes
32	1	60	62	4	yes
33	1	58	94	6	yes
34	1	83	94	4	yes
35	1	48	76	5	yes
36	1	64	58	4	yes
37	1	86		5	yes
38	1	77	68	4	yes
39	1	76	75	4	yes
40	1	77	88	4	yes
41	2	80	82	5	yes
42	2	66	63	5	no
43	2	95	60	5	yes
44	2	63	108	6	yes
45	2	55	172	5	yes
46	2	76	56	5	no
47	2	83	80	5	yes
48	2	61	171	6	no
49	2	61	70	4	yes
50	2	50	124	4	yes
51	2	80	72	6	yes
52	2	78	72	5	no
53	2	68	98	4	yes
54	2	73	63	5	yes
55	2	85	91	4	yes
56	2	83	80	4	yes
57	2	67	51	4	yes
58	2	74	74	5	yes
59	2	63	72	4	yes
60	2	59	79	4	yes
61	2	67	104	4	no
62	2	76	65	6	yes
63	2	74	57	6	yes
64	2	55	84	4	yes
65	2	53	83	4	yes
66	2	77	59	6	yes
67	2	66	73	4	yes
68	2	64	60	6	no
69	2	81	70	5	yes
70	2	83	75	5	no
71	2	83	67	7	yes
72	2	76	92	5	yes
73	2	78	70	5	yes
74	2	60	66	4	yes
75	2	93	48	4	yes
76	2	61	143	5	yes
77	2	77	80	4	no			0.2
78	2	87	88	4	yes			0.8
79	2	79	78	5	yes
80	3	95	113	4	yes
81	3	78	73	5	no
82	3	77	77	4	yes
83	3	83	62	4	yes
84	3	75	75	4	yes
85	3	80	99	4	yes
86	3	92	56	4	no
87	3	85	64	4	no
88	3	79	103	4	yes
89	3	74	88	5	yes
90	3	81	60	4	yes
91	3	72	97	4	yes
92	3	85	83	4	no
93	3	79	49	4	yes
94	3	73	79	5	yes
95	3	80	73	5	yes
96	3	69	42	4	yes
97	3	91		5	yes
98	3	77	55	6	no
99	3	82	81	5	yes
100	3	43	57	4	yes
101	3	84	81	5	no
102	3	78	86	5	yes
103	3	87	84	4	yes
104	3	88	86	6	yes
105	3	19	45	5	no
106	3	85	71	4	yes
107	3	67	55	4	no
108	3	53	107	4	yes
109	3	78	71	5	no
110	3	73	53	4	yes
111	3	83	65	4	yes
112	3	52	90	6	yes
113	3	78	78	5	yes
114	3	79	97	4	yes
115	3	88		4	yes
116	3	89	93	4	no
117	3	101	77	5	yes
118	3	47	93	4	yes
119	3	87	63	4	no			0.275
120	3	79	74	4	yes			0.725
121	4	84	49	6	yes
122	4	83	90	5	yes
123	4	85	66	4	yes
124	4	64	44	4	yes
125	4	67	63	4	yes
126	4	74	121	4	yes
127	4	78	97	6	yes
128	4	67	95	4	no
129	4	90	65	5	yes
130	4	77	119	4	yes
131	4	65	69	4	yes
132	4	84	76	4	yes
133	4	64		4	yes
134	4	83	68	4	yes
135	4	69	46	4	yes
136	4	89	81	4	no
137	4	79	88	5	yes
138	4	81	88	4	yes
139	4	75	100	4	yes
140	4	82	101	6	yes
141	4	73	130	4	yes
142	4	73	74	5	yes
143	4	63	100	4	yes
144	4	85	89	4	yes
145	4	75	98	6	no
146	4	87	86	5	yes
147	4	82	90	4	yes
148	4	36	124	5	yes
149	4	80	68	5	no
150	4	80	90	4	yes
151	4	70	46	4	yes
152	4	64	50	4	yes
153	4	67	85	4	no			0.125
154	4	88	57	4	yes			0.875
155	4	93	58	4	yes
156	4	74	104	4	yes
157	4	81	62	4	yes
158	4	79	110	4	yes
159	4	37	90	7	yes
160	4	65	77	4	yes
161	5	88	91	6	no
162	5	71	61	9	no
163	5	76	74	5	no
164	5	74	103	4	yes
165	5	78	73	4	yes
166	5	85	46	4	yes
167	5	81	91	6	yes
168	5	68	94	7	yes
169	5	83	86	11	yes
170	5	77	125	7	yes
171	5	80	80	5	no
172	5	86	86	7	yes
173	5	95		5	yes
174	5	74	112	6	yes
175	5	94	49	5	yes
176	5	74	97	4	yes
177	5	83		7	yes
178	5	76	128	4	yes
179	5	86	78	4	yes
180	5	57	81	4	no
181	5	71	82	5	yes
182	5	83	66	5	yes
183	5	43	112	5	yes
184	5	74	60	4	yes
185	5	68	88.5	6	yes
186	5	72	68.9	6	yes
187	5	86	90	4	yes
188	5	80	75	5	yes
189	5	70	60	5	yes
190	5	76	67	8	yes
191	5	77	69.4	5	yes
192	5	64	88	4	no
193	5	73	63	6	no
194	5	61	71.6	5	no
195	5	88	68	8	no
196	5	70	101.2	4	no			0.25
197	5	81	65.5	4	yes			0.75
198	5	73	111.2	7	yes
199	5	55	116.5	4	yes
200	5	60	78.5	5	yes

## Sheet: postintervention
Number	Time point	Age (years)	Weight (kg)	PPS	LMWH
1	6	67	83	5	yes
2	6	84	93.2	5	yes
3	6	75	86	8	yes
4	6	76	61.2	4	yes
5	6	79	81.8	5	yes
6	6	80	69.9	5	yes
7	6	83	85	8	yes
8	6	92	57.2	6	yes
9	6	51	131.1	4	yes
10	6	61	83	5	yes
11	6	80	78	7	yes
12	6	29	120	5	yes
13	6	73	69	8	yes
14	6	79	118	6	yes
15	6	72	68	5	no
16	6	63	61.7	8	yes
17	6	38	46	4	yes
18	6	92	65	7	yes
19	6	77	106.6	9	yes
20	6	57	98	7	yes
21	6	74	81	6	yes
22	6	77	87.1	7	yes
23	6	75	93	9	yes
24	6	35	99.2	5	yes
25	6	79	57	4	yes
26	6	73	75.1	5	no
27	6	76	73.7	7	no
28	6	74	66.8	7	yes
29	6	87	79.5	5	yes
30	6	66	70	4	yes
31	6	88	66	5	yes
32	6	62	78	4	yes
33	6	68	95.5	5	no			0.1
34	6	82	82	6	yes			0.9
35	6	89		8	yes
36	6	67	74.9	4	yes
37	6	23	66.2	4	yes
38	6	71	57	5	yes
39	6	62	56.5	5	yes
40	6	73		5	yes
41	7	60	85.3	4	no
42	7	86	61.3	6	yes
43	7	66	86	5	yes
44	7	74	40	9	yes
45	7	70	82.7	4	yes
46	7	76	105	4	yes
47	7	86	73.4	5	yes
48	7	68	95.5	5	yes
49	7	41	122.3	7	yes
50	7	75	76	7	yes
51	7	78	76.6	5	yes
52	7	71	48	5	yes
53	7	67	115	4	yes
54	7	72	120	5	yes
55	7	51	108	5	yes
56	7	75	75	4	yes
57	7	82	98.3	7	yes
58	7	85	57.6	5	yes
59	7	49	82	4	yes
60	7	78	64	8	yes
61	7	74	91.1	7	yes
62	7	75	70.4	5	yes
63	7	53	90.4	4	yes
64	7	84	55	5	yes
65	7	81	76	5	yes
66	7	65	90	4	yes
67	7	85	73	4	yes
68	7	73	65	5	yes
69	7	71	58	5	yes
70	7	69	66.9	4	yes
71	7	79	87.5	4	yes
72	7	84	65	6	yes
73	7	72	80	6	yes
74	7	64	80	4	no			0.05
75	7	62	65	5	yes			0.95
76	7	38	87	4	yes
77	7	70	55.5	5	yes
78	7	63	115.5	4	yes
79	7	58	89	5	yes
80	7	87	61	6	yes
81	8	71	80	4	yes
82	8	74	105	6	yes
83	8	83	70	5	no
84	8	76	75.3	4	yes
85	8	61	86.7	5	yes
86	8	72	86.3	11	yes
87	8	85	76	7	no
88	8	83	77.4	9	no
89	8	90	64	6	yes
90	8	74	78.4	5	yes
91	8	91	61	5	no
92	8	80	70	4	yes
93	8	74	29.05	4	yes
94	8	83	80	5	yes
95	8	56	92.6	4	yes
96	8	73	89	6	yes
97	8	80	45.4	7	yes
98	8	77	48.9	5	yes
99	8	71	51	7	yes
100	8	92	72	4	yes
101	8	34	55.6	5	yes
102	8	85	67	4	yes
103	8	85	81.4	6	yes
104	8	51	112.4	5	yes
105	8	70	79.7	9	yes
106	8	74	111.9	6	yes
107	8	51	82	4	yes
108	8	78	62	5	yes
109	8	73	69	5	yes
110	8	71	53.3	8	yes
111	8	45		4	yes
112	8	81	76.5	5	yes
113	8	60	104	5	yes
114	8	81	50.9	4	no
115	8	72	70	5	yes
116	8	63	80.9	5	yes
117	8	80	79.4	4	yes
118	8	62	69	4	yes
119	8	80	90	7	no			0.15
120	8	80	128	4	yes			0.85
121	9	57	51	4	yes
122	9	86	68.5	4	yes
123	9	72	71.8	5	yes
124	9	76	92	7	yes
125	9	72	77.1	4	yes
126	9	76	90.2	5	yes
127	9	78	93.2	5	yes
128	9	79	90	5	yes
129	9	93	75	6	yes
130	9	58	51.8	4	yes
131	9	44	61.9	4	yes
132	9	83	62	5	yes
133	9	53	64.5	4	yes
134	9	70	42.9	5	yes
135	9	90	70	4	yes
136	9	80	50.9	5	yes
137	9	26	68	5	yes
138	9	85	100	4	yes
139	9	69	65.1	6	yes
140	9	69	125	5	yes
141	9	85	82.6	5	yes
142	9	74	71.9	4	yes
143	9	72	62	6	yes
144	9	84	89.5	7	yes
145	9	68	66.5	4	yes
146	9	57	55	4	yes
147	9	64	64	5	no
148	9	79	70	8	yes
149	9	87	73.8	5	no
150	9	89	83	5	yes
151	9	73	65.6	5	yes
152	9	88	91.8	6	yes			0.075
153	9	76	66.5	8	yes			0.925
154	9	74	52.8	4	yes
155	9	25	58	4	no
156	9	81	65	6	yes
157	9	77		4	yes
158	9	48		7	yes
159	9	96	49	4	yes
160	9	81	91.6	6	yes
161	10	71	93	4	yes
162	10	67	48.7	4	yes
163	10	74	104	6	yes
164	10	80	97	6	yes
165	10	68	100.9	5	yes
166	10	71	53.6	8	yes
167	10	82	80	5	yes
168	10	79	78	7	yes
169	10	88	45	6	yes
170	10	88	88.8	5	yes
171	10	63	55	4	yes
172	10	72	73.2	5	no
173	10	78		4	yes
174	10	54	89.4	4	yes
175	10	62	73	6	yes
176	10	82		6	yes
177	10	77	108	5	yes
178	10	72	62.8	4	yes
179	10	79	49	5	yes
180	10	42	129	7	yes
181	10	82	85	4	no
182	10	96	77.1	4	yes
183	10	49		5	yes
184	10	76	98	6	yes
185	10	85	67	7	yes
186	10	58	108.6	5	yes
187	10	66	77	5	yes
188	10	85	90.4	4	yes
189	10	73	54.3	4	yes
190	10	77	83.2	5	no
191	10	78	81.8	4	yes
192	10	73	82.7	5	yes
193	10	51	94	5	yes
194	10	63	143.5	4	yes
195	10	88	93	5	yes
196	10	86	69	4	yes			0.075
197	10	75	85	5	yes			0.925
198	10	80	47.1	8	yes
199	10	68	80	6	yes
200	10	77	89.7	5	yes
